# Supplementary material for: Effectiveness of First-Line Therapy with Old and Novel Antibiotics in Ventilator-Associated Pneumonia Caused by Carbapenem-Resistant Acinetobacter baumannii: A Real Life, Prospective, Observational, Single-Center Study
Source: Antibiotics (Basel). 2023 Jun 14;12(6):1048. doi: 10.3390/antibiotics12061048 (PMC10295543; doi:10.3390/antibiotics12061048)
Supplement: Supplementary file 1 [file antibiotics-12-01048-s001.zip]

Archive with 1 entries (1 files):
- antibiotics-2442195-supplementary.pdf
